# Supplementary material for: A Hydrofluoric Acid-Free Green Synthesis of Magnetic M.Ti2CTx Nanostructures for the Sequestration of Cesium and Strontium Radionuclide
Source: Nanomaterials (Basel). 2022 Sep 19;12(18):3253. doi: 10.3390/nano12183253 (PMC9502560; doi:10.3390/nano12183253)
Supplement: Supplementary file 1 [file nanomaterials-12-03253-s001.zip]

Archive with 1 entries (1 files):
- nanomaterials-1871641-supplementary.pdf
